# Supplementary material for: Sociodemographic Factors and Treatment Patterns Associated with Overall Survival in Splenic Marginal Zone Lymphoma: A Nationwide Retrospective Cohort Study (2000–2022)
Source: Cancers (Basel). 2026 Apr 20;18(8):1300. doi: 10.3390/cancers18081300 (PMC13114261; doi:10.3390/cancers18081300)
Supplement: Supplementary file 1 [file cancers-18-01300-s001.zip]

Archive with 1 entries (1 files):
- cancers-4187282-supplementary.pdf
